# Supplementary material for: The communication of artificial intelligence and deep learning in computer tomography image recognition of epidemic pulmonary infectious diseases
Source: PLoS One. 2024 Feb 6;19(2):e0297578. doi: 10.1371/journal.pone.0297578 (PMC10846714; doi:10.1371/journal.pone.0297578)
Supplement: S1 Data — (XLSX) [file pone.0297578.s001.xlsx]

## Sheet: patients' data
Number	Basic data								clinical signs and symptoms								CT lung lobe involvement					CT lung lobe involvement
	Gender	Age	Body temperature（℃）	Heart rate	Respiratory rate	Systolic blood pressure (mm/Hg)	Diastolic blood pressure (mm/Hg)	Oxygen saturation (%)	fever	chest distress	expectoration	cough	headache	sore throat	cold	Digestive symptoms	Left superior lobe	Left inferior lobe	Right superior lobe	Right middle lobe	Right inferior lobe	Ground glass shadow (GGO)	Eosinophilia	Bronchial sign	Solid shadow	Central lobular tubercle
1	Male	34	36.8	94	19	138	85	97				√		√			√	√		√	√	√	√		√
2	Male	36	36.7	103	20	147	91	98				√					√	√	√	√	√	√		√		√
3	Male	55	36.5	110	19	149	93	97			√	√					√	√	√			√	√	√
4	Male	76	36.7	89	20	148	89	97				√					√	√			√	√	√	√
5	Male	64	38.3	113	19	156	98	96	√	√		√			√			√	√	√	√	√	√	√		√
6	Male	67	36.7	102	18	160	100	98				√	√					√	√		√	√	√	√	√
7	Male	43	38.5	115	20	154	98	97	√							√	√	√			√	√	√	√
8	Male	45	37.9	122	19	158	101	97	√			√					√	√		√	√	√			√	√
9	Male	46	36.8	88	18	146	90	97		√	√			√			√		√	√	√		√	√
10	Male	39	37.2	97	19	157	97	96		√							√	√	√		√	√	√	√		√
11	Male	60	37.7	121	20	154	95	97	√			√						√		√	√	√	√	√	√
12	Male	71	38.4	103	21	151	88	97	√			√			√		√	√				√	√	√		√
13	Male	52	38	109	20	152	93	97	√						√			√	√	√	√	√	√			√
14	Male	50	36.7	98	19	157	101	97				√						√	√		√	√	√	√
15	Male	48	37	79	19	154	98	98									√		√	√	√				√
16	Male	47	36.8	94	19	156	93	98									√	√	√		√	√	√	√	√
17	Male	48	36.7	80	19	149	90	97		√		√		√				√	√		√	√	√	√
18	Male	40	37.6	118	20	147	91	98	√	√							√	√		√	√	√
19	Male	39	38.2	125	20	144	89	97	√			√						√	√		√	√	√	√	√	√
20	Male	62	36.7	100	19	161	97	97				√						√	√		√	√	√
21	Male	67	36.7	103	19	153	88	97				√					√	√	√	√	√	√	√	√
22	Male	63	38.1	117	20	152	96	97	√	√							√	√	√			√	√	√	√	√
23	Male	72	38.4	103	21	157	101	98	√			√	√				√	√			√	√
24	Male	72	37.7	106	20	154	98	97	√		√						√	√		√	√	√	√	√
25	Male	70	36.7	93	18	151	90	98										√	√	√	√	√	√	√	√
26	Male	43	36.5	92	18	152	96	97			√	√					√	√	√		√	√	√	√		√
27	Male	48	38.5	110	19	145	89	97	√	√		√				√		√	√	√	√	√	√	√
28	Male	55	37	108	17	151	95	97									√						√		√
29	Male	46	36.7	105	18	158	102	98				√						√	√	√	√	√		√	√
30	Male	39	38.4	116	20	149	93	97	√	√								√	√	√	√	√	√		√	√
31	Male	33	36.5	112	18	147	92	97				√					√	√	√		√	√	√	√
32	Male	55	37.9	118	20	148	92	98	√			√					√	√	√		√	√	√	√		√
33	Male	58	38.3	107	19	161	102	97	√		√	√	√				√	√			√	√	√	√
34	Male	43	38.4	125	20	153	97	97	√					√				√		√	√	√	√		√	√
35	Male	45	36.8	95	19	152	96	97				√						√		√	√	√	√		√	√
36	Male	67	37.6	104	18	150	94	97	√			√		√			√	√	√	√	√	√
37	Male	35	38.5	119	20	153	97	98	√			√					√	√			√	√	√	√
38	Male	66	36.8	88	18	152	96	97										√	√	√	√	√	√	√
39	Male	57	37.9	100	18	157	101	97	√	√		√						√	√		√	√	√		√	√
40	Male	58	38.4	119	20	147	91	97	√			√					√	√		√		√	√	√
41	Male	45	36.7	120	17	151	95	97			√						√			√	√	√		√	√
42	Male	49	36.8	114	20	152	92	98				√					√	√	√		√	√	√	√	√
43	Male	29	37	109	19	151	92	97				√					√	√	√		√	√	√	√		√
44	Male	34	38.3	123	20	154	98	96	√	√					√			√	√		√	√				√
45	Male	51	37.2	97	17	149	93	97									√	√		√		√	√	√	√
46	Male	63	38.1	105	20	149	93	96	√	√		√		√				√	√		√	√	√		√	√
47	Male	70	36.7	114	17	147	89	97				√					√	√	√	√	√	√	√	√
48	Male	31	36.7	117	18	148	92	97											√		√		√	√
49	Male	58	38.3	121	20	161	104	96	√			√					√	√	√		√	√	√		√
50	Male	53	36.7	90	18	153	94	97				√					√	√		√		√		√
51	Male	34	38.4	125	19	152	93	97	√			√			√		√	√			√	√	√	√	√
52	Male	45	37	103	20	155	93	97				√					√	√	√		√	√	√		√
53	Male	45	36.5	115	17	153	97	98		√								√	√		√	√	√	√	√	√
54	Male	37	38.2	127	21	152	89	97	√			√					√	√			√	√	√	√	√
55	Male	33	37.7	121	20	155	96	97	√					√				√	√		√	√	√	√
56	Male	28	37.6	129	22	156	104	97	√			√	√				√	√		√		√		√	√	√
57	Male	59	36.7	100	18	138	86	98				√					√	√		√	√	√	√
58	Male	62	36.8	104	19	155	99	97		√							√	√	√		√	√	√	√
59	Male	66	37.8	118	19	156	103	98	√			√			√		√	√	√		√	√	√		√	√
60	Male	63	36.5	110	18	160	100	97				√						√	√	√	√	√	√	√
61	Male	30	37.9	130	19	141	88	97	√		√	√					√		√		√		√	√
62	Male	45	38.4	122	21	144	90	96	√			√				√		√			√	√	√	√	√	√
63	Male	65	38.1	111	21	128	87	97	√			√					√	√		√		√		√
64	Male	58	36.7	108	20	143	89	97		√	√							√	√	√	√	√	√			√
65	Male	59	37.7	109	20	154	98	98	√			√			√			√	√		√	√	√		√
66	Male	72	36.5	129	19	146	90	97									√	√	√		√	√			√
67	Male	73	38	135	20	153	93	97	√			√					√	√			√	√	√	√	√
68	Male	68	38.2	126	19	147	94	96	√									√	√	√	√	√	√	√
69	Male	45	37	109	19	144	88	97				√					√	√	√		√	√	√		√	√
70	Male	67	38.2	114	20	137	83	98	√			√		√				√	√	√	√	√	√	√
71	Male	54	36.8	106	19	141	85	97									√	√		√		√	√	√
72	Male	65	36.7	114	18	147	91	97				√					√	√			√	√	√	√
73	Male	67	38.1	99	20	158	102	97	√	√		√					√		√	√	√	√	√	√	√
74	Male	35	38.5	108	22	153	95	98	√		√	√					√	√	√		√	√	√		√
75	Male	66	38.5	105	19	157	100	97	√				√		√			√	√		√	√	√	√		√
76	Male	33	36.9	112	18	154	98	98			√	√					√	√	√	√	√	√	√
77	Male	58	36.7	109	19	151	95	97				√						√		√	√	√	√	√	√
78	Male	45	38.5	115	20	152	96	97	√						√	√	√	√		√	√	√		√
79	Male	49	36.5	123	19	157	101	96				√					√		√		√		√	√	√
80	Male	30	36.8	95	21	154	98	97				√					√	√	√		√	√	√	√	√
81	Male	42	38.4	115	20	146	92	97	√			√			√		√	√		√	√	√			√
82	Male	42	36.7	105	18	149	93	98									√	√	√		√	√	√	√
83	Male	45	37.9	117	20	147	91	97	√		√	√						√			√	√	√	√	√
84	Male	63	38.5	108	20	150	93	98	√	√		√		√			√	√		√	√	√	√	√	√	√
85	Male	35	38.4	125	21	156	100	97	√			√	√				√		√	√	√		√	√	√
86	Male	58	36.9	90	18	153	97	97		√		√					√	√	√		√	√	√
87	Male	34	37.6	107	19	152	96	96	√			√						√	√	√		√	√	√	√
88	Male	58	38.3	118	20	155	99	97	√						√			√			√	√	√
89	Male	72	36.5	96	19	153	97	98									√	√	√	√	√	√		√
90	Male	59	37.9	111	20	152	96	97	√			√					√	√		√	√	√	√	√	√	√
91	Male	66	38.3	123	21	150	94	97	√			√		√			√	√		√	√	√	√		√	√
92	Male	67	36.7	93	18	156	100	98				√					√	√	√		√	√	√	√	√
93	Male	40	36.8	114	19	138	94	97				√					√	√				√	√	√
94	Male	59	37.9	107	20	145	96	98	√			√					√	√		√	√	√	√		√
95	Male	60	36.7	86	18	134	92	97										√	√		√	√	√	√		√
96	Male	28	37.9	114	19	151	88	97	√			√					√				√		√	√	√	√
97	Male	66	38.3	108	20	129	93	97	√			√						√	√	√	√	√	√		√
98	Male	50	38.4	122	19	143	94	98	√						√		√	√			√	√	√	√
99	Male	53	36.7	107	18	135	88	97		√								√	√		√	√		√	√
100	Male	33	38.3	122	20	147	91	97	√			√					√	√	√	√		√	√	√		√
101	Male	43	36.7	103	18	153	97	98				√					√	√		√	√	√		√	√
102	Male	67	37.7	120	20	157	101	97	√	√	√		√				√				√	√	√
103	Male	35	37.9	124	21	150	94	97	√			√					√	√	√		√	√	√	√	√
104	Male	66	36.7	88	20	151	91	98										√	√			√	√
105	Male	57	38.2	104	20	152	96	97	√			√		√			√	√		√	√	√	√	√	√	√
106	Male	58	37.7	114	18	157	101	97	√			√						√	√	√	√	√	√	√	√
107	Female	31	36.9	109	18	154	98	96			√						√	√			√	√			√
108	Female	49	38.4	111	19	158	92	97	√			√						√		√	√	√	√	√
109	Female	30	38	112	19	149	93	97	√			√						√	√		√	√	√	√	√
110	Female	42	38	125	18	147	94	98	√						√		√	√	√	√		√	√		√	√
111	Female	31	38.1	119	20	148	92	97	√	√		√					√	√		√	√	√	√	√		√
112	Female	59	37	107	19	160	102	97				√	√					√		√	√	√	√	√	√	√
113	Female	63	36.9	94	19	153	97	97				√						√	√		√	√	√	√
114	Female	73	37.1	103	19	152	96	97				√					√	√		√	√	√		√	√
115	Female	58	38.5	115	20	155	94	98	√					√	√		√	√	√		√	√	√
116	Female	63	38.1	106	19	153	97	97	√			√					√	√	√		√	√	√	√	√
117	Female	62	36.7	102	20	152	96	98				√		√			√	√		√		√	√		√	√
118	Female	50	37.9	113	20	148	92	97	√			√					√	√			√	√	√	√
119	Female	53	38	109	19	149	96	97	√	√		√						√		√	√	√	√	√	√
120	Female	47	36.7	104	19	138	91	96		√		√					√		√		√		√		√	√
121	Female	43	36.7	108	19	143	93	97						√				√	√	√	√	√	√	√	√
122	Female	33	36.5	124	18	134	92	97				√					√	√			√	√		√
123	Female	35	38.4	113	19	153	89	97	√		√	√					√	√	√		√	√	√		√
124	Female	66	38.2	108	20	157	101	97	√				√				√	√			√	√	√	√
125	Female	57	38	115	19	154	98	98	√			√					√			√		√	√	√
126	Female	58	38.5	117	21	153	97	97	√			√				√	√	√	√	√	√	√	√	√	√	√
127	Female	45	38.3	112	20	152	96	98	√			√						√	√		√	√	√	√
128	Female	49	36.7	107	18	157	101	97				√	√				√	√		√	√	√			√	√
129	Female	30	38.1	105	20	154	98	97	√						√			√		√	√	√	√	√
130	Female	42	38.4	110	19	153	97	97	√			√					√	√	√		√	√	√
131	Female	75	36.7	98	20	149	93	98				√						√				√	√	√	√
132	Female	43	38.3	103	19	147	91	97	√			√						√		√	√	√	√	√
133	Female	30	38.2	113	19	146	90	97	√	√							√		√		√		√		√
134	Female	39	36.5	99	20	161	100	97				√					√	√	√		√	√	√		√
135	Female	53	36.5	104	19	153	97	97		√				√				√		√	√	√		√		√
136	Female	47	36.5	109	19	152	96	96			√	√			√			√	√	√	√	√	√	√	√
137	Female	43	38.2	103	21	155	89	97	√			√						√			√	√	√			√
138	Female	67	37.7	117	19	153	95	97	√			√			√		√	√		√		√	√	√
139	Female	35	37	107	19	152	88	97				√					√	√	√		√	√	√	√	√
140	Female	66	38.4	115	20	155	82	98	√			√						√	√	√	√	√		√	√
141	Female	57	38	114	20	156	100	97	√	√		√	√				√	√		√	√	√	√	√
142	Female	58	37.7	117	19	138	86	98	√		√						√	√		√	√	√	√
143	Female	38	38.4	108	22	143	87	97	√			√					√	√	√	√		√	√	√	√	√
144	Female	33	38.1	114	20	134	86	97	√			√					√	√			√	√	√		√
145	Female	40	36.9	103	18	153	95	98				√						√		√	√	√	√	√		√
146	Female	42	36.7	105	17	155	96	97				√					√		√		√		√	√	√
147	Female	51	37.6	108	18	156	94	97	√	√				√				√	√		√	√	√	√
148	Female	59	36.5	109	19	139	96	97				√					√	√		√	√	√	√	√	√
149	Female	36	38.2	112	20	143	96	97	√			√			√			√	√		√	√		√
150	Female	68	38.5	105	19	134	88	97	√			√						√			√	√	√			√
151	Female	58	38	112	20	156	93	97	√	√							√		√	√	√		√	√	√
152	Female	63	37.9	109	19	129	98	97	√			√			√		√		√	√		√	√	√
153	Female	62	36.7	101	19	143	89	97				√						√	√		√	√	√	√	√
154	Female	57	36.6	101	18	134	84	99				√						√	√	√	√	√	√	√	√
155	Female	53	38.4	115	20	146	90	97	√	√							√	√			√	√			√
156	Female	43	38.2	111	20	153	97	98	√			√					√	√	√	√	√	√	√	√		√
157	Female	29	38	101	21	157	99	97	√	√			√				√	√		√	√	√	√		√
158	Female	63	36.9	105	19	154	96	97			√	√					√	√				√	√	√	√
159	Female	38	38.3	104	19	151	95	97	√			√		√				√	√	√	√	√	√	√
160	Female	29	38.4	106	21	152	96	98	√								√	√			√	√	√		√
161	Female	33	36.9	107	18	149	93	97			√	√						√		√	√	√	√		√
162	Female	66	38.4	118	18	151	95	97	√			√			√	√	√	√	√	√	√	√		√	√	√
163	Female	39	38.5	117	19	146	90	98	√			√						√	√	√	√	√	√	√
164	Female	44	36.9	104	19	149	96	97				√					√	√			√	√	√			√
165	Female	52	38	110	21	147	93	98	√			√			√		√	√	√	√		√		√	√
166	Female	40	38.3	111	20	148	88	97	√								√	√			√	√	√	√
167	Female	57	36.7	106	19	155	93	97				√					√		√	√	√	√	√	√
168	Female	57	36.5	103	19	153	95	97				√						√	√	√		√	√	√
169	Female	65	36.7	109	20	152	93	97									√	√			√	√	√		√
170	Female	70	38.5	110	22	155	99	98	√			√						√	√	√	√	√	√	√	√
171	Female	72	36.8	99	19	153	97	97									√	√			√	√	√		√
172	Female	42	38.5	109	20	152	96	97	√	√		√			√			√	√	√	√	√	√	√		√
173	Female	33	36.8	104	19	155	92	98				√						√	√		√	√	√	√	√
174	Female	45	36.7	107	17	156	94	97				√					√	√	√	√	√	√	√
175	Female	55	38.3	112	19	146	90	98	√						√		√	√			√	√	√	√	√
176	Female	32	36.5	101	18	138	89	98				√						√	√	√	√	√	√	√
177	Female	48	38.4	117	20	146	90	97	√			√					√	√		√	√	√				√
178	Female	50	36.8	91	19	153	95	97										√	√		√	√	√	√	√
179	Female	55	36.5	104	19	147	91	97				√		√			√	√	√		√	√	√	√
180	Female	44	38.5	107	20	154	94	98	√			√					√	√		√		√			√
181	Female	30	36.5	101	19	151	93	97		√	√	√					√	√	√		√	√	√	√
182	Female	35	38.5	116	19	143	88	97	√								√	√		√	√		√
183	Female	52	37.9	108	20	144	90	98	√			√			√			√	√			√		√	√
184	Female	49	38.5	114	19	154	95	97	√			√				√	√	√		√	√	√	√		√	√
185	Female	58	38.4	109	20	148	92	97	√			√						√	√		√	√	√	√
186	Female	55	38	112	19	149	93	98	√		√			√			√	√		√	√	√	√	√	√
187	Female	37	36.7	105	19	147	92	97				√						√	√	√	√	√	√	√
188	Female	45	38.3	110	20	148	92	97	√			√					√	√	√		√	√		√
189	Female	48	38.2	107	20	161	102	97	√				√				√	√		√	√	√	√
190	Female	63	37.6	109	19	153	94	97	√						√		√	√			√	√	√	√	√	√
191	Female	30	36.7	105	19	152	96	98				√					√		√	√		√	√	√
192	Female	43	36.8	109	18	155	94	97		√		√					√	√			√	√	√		√	√
193	Female	47	36.5	96	19	153	89	97		√		√						√	√	√	√	√	√	√
194	Female	39	38.5	112	19	152	93	97	√						√		√	√		√	√	√	√
195	Female	57	38.5	114	20	152	95	98	√			√						√	√		√	√	√	√	√
196	Female	48	36.7	108	19	151	89	97				√					√	√		√	√	√	√			√
197	Female	45	38.5	116	20	139	86	97	√			√							√		√	√	√	√
198	Female	32	38	108	19	143	88	97	√									√	√	√	√	√		√	√
199	Female	55	38.3	114	20	138	87	98	√			√		√			√	√		√	√	√	√		√	√
200	Female	48	38.5	109	20	153	97	97	√			√			√		√	√	√		√	√	√	√
		50.34±12.65	37.5±0.8	102±9	19.3±1.0	150±6	94±4	97.2±0.5	113	33	20	140	13	20	27	7	127	180	113	100	173	187	167	153	100	53

## Sheet: figures and tables
	Table 1. The basic information on patients			Table 2. Main clinical manifestation of patients				Figure 1 (a)			Figure 1 (b)
	Basic information	Value		Clinical manifestation	Cases	Proportion		Upper lobe of left lung	63.33		GGO	93.33
	Gender male [case (%)]	106 (53.00)		Expectoration	20	0.1		Inferior lobe of left lung	90		Focal trellis	83.33
	Age (years)	50.34±12.65		Fever	113	0.565		Upper lobe of right lung	56.67		Air bronchogram	76.67
	Body temperature (℃)	37.5±0.8		Chest tightness	33	0.165		Middle lobe of right lung	50		Real morphism	50
	Heart rate (beat/min)	102±9		Cough	140	0.7		Inferior lobe of right lung	86.67		Centrilobular nodule	26.67
	Frequency of breath (time/min)	19.3±1.0		Headache	13	0.065
	Systolic pressure (mm Hg)	150±6		Pharyngeal pain	20	0.1
	Diastolic pressure (mm Hg）	94±4		Chills	27	0.135
	Blood oxygen saturation	97.2±0.5		Digestive system symptoms	7	0.035
	Figure 3. The evaluation results of patient's condition by AI software focus detection method based on deep learning model: (a) Total volume of the focus; (b) Internal GGO volume; (c) the volume of the real variable region.
	Patient serial number	Total volume of focus (cm3)			Patient serial number	Total volume of focus (cm3)			Patient serial number	Total volume of focus (cm3)
		First CT examination	CT Reexamination			First CT examination	CT Reexamination			First CT examination	CT Reexamination
	1	845.46	950.3		1	365.67	566.7		1	244.7	280.4
	2	1230.6	823		2	756.4	543		2	230.8	117
	3	590.4	234		3	321.6	174		3	117.4	54
	4	541.6	325		4	310.7	187		4	104.8	86
	5	1245.6	1463.4		5	632.7	800.3		5	187.7	350.5
	6	411.5	479		6	270.5	246		6	77	148
	7	944	1500		7	664.6	537		7	185.6	634
	8	780	1311		8	445.8	645		8	234.6	420
	9	199.6	196.6		9	154.56	148.6		9	22.67	32.5
	10	290.5	200		10	161.5	124		10	99.2	41
	11	311.6	155		11	172.5	84		11	70.2	31
	12	249.6	48		12	125.7	33		12	68	10
	13	283.3	269.4		13	60.4	66		13	142.5	145
	14	153.5	41		14	78.6	11		14	44.8	21
	15	131.2	12.5		15	70.1	7		15	51.9	3.5
	16	207.5	120.5		16	119.5	58.5		16	75	35.1
	17	250	158.5		17	117.7	49.6		17	89.6	73.3
	18	78	10		18	38.6	7		18	24	1
	19	18.1	4		19	9.9	2		19	4	0.6
	20	35.6	7		20	10	3.5		20	18.6	2
	21	28.6	15		21	19.6	10		21	5	3
	22	77	8		22	39.6	3		22	23	2.5
	23	224	315		23	129.7	242		23	45	76
	24	155	65		24	88.2	43		24	35.8	13
	25	45	20		25	31	11		25	9.1	4
	26	1.8	0.2		26	1	0.2		26	0.9	0
	27	21.6	2		27	14	1		27	7	1
	28	7.8	4		28	5	3		28	2	0.2
	29	123	88		29	58	45		29	55	23
	30	277	231		30	134	114		30	88	40
	Table 3. Detection of lesions by two methods of focus detection
		AI software based on deep learning model	Manual detection	P
	Focus detected	2527	2414
	Detection rate	0.9976	0.953	0.035
	Missed focus	4	114
	Missed diagnosis rate	0.0016	0.045	0.022
	Misdetection of focus	2	5
	Misdetection rate	0.0008	0.002	0.113
